# Supplementary material for: Genome-Wide Survey and Expression Analyses of Hexokinase Family in Poplar (Populus trichocarpa)
Source: Plants (Basel). 2022 Aug 3;11(15):2025. doi: 10.3390/plants11152025 (PMC9370503; doi:10.3390/plants11152025)
Supplement: Supplementary file 1 [file plants-11-02025-s001.zip]

Archive with 1 entries (1 files):
- plants-1849713-supplementary.pdf
